# Supplementary material for: Technology-Enabled (P)rehabilitation for Patients Undergoing Cancer Surgery: A Systematic Review and Meta-Analysis
Source: Cancers (Basel). 2026 Jan 18;18(2):296. doi: 10.3390/cancers18020296 (PMC12839342; doi:10.3390/cancers18020296)
Supplement: Supplementary file 1 [file cancers-18-00296-s001.zip]

Archive with 1 entries (1 files):
- cancers-4076023-supplementary.pdf
